# Supplementary material for: Isolation and Identification of an α-Galactosidase-Producing Lactosphaera pasteurii Strain and Its Enzymatic Expression Analysis
Source: Molecules. 2022 Sep 13;27(18):5942. doi: 10.3390/molecules27185942 (PMC9502112; doi:10.3390/molecules27185942)
Supplement: Supplementary file 1 [file molecules-27-05942-s001.zip]

Archive with 1 entries (1 files):
- molecules-1909935-supplementary.pdf
